# Supplementary material for: Classifying cold‐stress responses of inbred maize seedlings using RGB imaging
Source: Plant Direct. 2019 Jan 2;3(1):e00104. doi: 10.1002/pld3.104 (PMC6508840; doi:10.1002/pld3.104)
Supplement: Supplementary file 9 [file PLD3-3-e00104-s009.csv]

genotype	country	Developer	population group	kernel texture	subgroup	market class	pedigree	State	type	GRIN ID	PVP #	Latitude (Country)	Latitude (State/Province)	latitude	Average Annual High	Average Temp	Average Annual Low	Average Precipitation (in)
3IIH6	USA	DeKalb-Pfizer Genetics.	NSS/Iodent	Dent	-	dent	PHI3737	Illinois	exPVP	PI 564754	9300087	37.0902+	40.6331+	40.6331	61.2	52.2	41.9	38.8
B73	USA	Iowa Agric & Home Econ Exp Stn	SS	Dent	B73	yellow dent	BSSS C5	Iowa	public inbred	PI 550473	-	37.0902+	41.8780+	41.878	57.6	48.3	37.6	33
CM105	Canada	AgCanada Res Stn-Morden	SS	Dent	B14A	yellow dent	CMV3xB14(2)	Manitoba	public inbred	PI 587124	-	56.1304+	53.7609+	53.7609	44.6	34.6	24.5	20.4
CM37	Canada	AgCanada Res Stn-Morden	NSS	Dent	NSS-X	-	KE3	Manitoba	public inbred	Ames 20190	-	56.1304+	53.7609+	53.7609	44.6	34.6	24.5	20.4
CML052	Mexico	CIMMYT Maize Program	TS	Flint	TZI	yellow flint	STA. ROSA 8079	-	public inbred	PI 595561	-	23.6345+	-	23.6345	82.5	69.1	55.6	36.8
CML069	Mexico	CIMMYT Maize Program	TS	Dent	Suwan	yellow dent	Pop. 36 C5	-	public inbred	Ames 28184	-	23.6345+	-	23.6345	82.5	69.1	55.6	36.8
CML103	Mexico	CIMMYT Maize Program	TS	Dent	CML-Late	white dent	Pop. 44 C4	-	public inbred	Ames 27081	-	23.6345+	-	23.6345	82.5	69.1	55.6	36.8
CML228	Zimbabwe	CIMMYT Maize Program	TS	Flint	Suwan	yellow flint	EV88SUWAN1-SR(BC5)	-	public inbred	Ames 27088	-	19.0154-	-	19.0154	78.7	67.4	55.7	30.1
CML277	Mexico	CIMMYT Maize Program	TS	Flint	CML-P	white flint	Ferke 8243	-	public inbred	PI 595550	-	23.6345+	-	23.6345	82.5	69.1	55.6	36.8
D06	Germany	Univ Hohenheim	SS	Dent	-	yellow dent	A632, CO125, CO158, W401, V3, WD, IHP	-	public inbred	-	-	51.1657+	-	51.1657	54	46.6	40.5	29.4
DK105	Germany	Univ Hohenheim	Mixed	Flint	-	flint	GB101 x GB35/B	-	public inbred	-	-	51.1657+	-	51.1657	54	46.6	40.5	29.4
F2	France	INRA-Peronne	Mixed	Flint	-	yellow flint	Lacaune'	-	public inbred	PI 257506	-	46.2276+	-	46.2276	60.5	52.3	45.6	30.7
F353	France	INRA France	Iodent	Dent	-	yellow dent	-	-	public inbred	-	-	46.2276+	-	46.2276	60.5	52.3	45.6	30.7
F7	France	INRA-Peronne	Mixed	Flint	-	yellow flint	Lacaune'	-	public inbred	PI 257507	-	46.2276+	-	46.2276	60.5	52.3	45.6	30.7
Hp301	USA	Indiana Agric Exp Stn	Popcorn/Sweetcorn	Popcorn/Sweetcorn	-	popcorn	Supergold	Indiana	public inbred	PI 587131	-	37.0902+	40.2672+	40.2672	61.3	51.8	41.5	40.8
Il14H	USA	Illinois Agric Exp Stn	Popcorn/Sweetcorn	Popcorn/Sweetcorn	-	sweetcorn	White Narrow Grain Evergreen	Illinois	public inbred	Ames 27118	-	37.0902+	40.6331+	40.6331	61.2	52.2	41.9	38.8
Ki11	Thailand	Kasetsart University	TS	Flint	Suwan		Suwan 1(S)C4-S8-18-7	-	public inbred	Ames 27124	-	15.8700+	-	15.8700	89.3	80.7	72.1	63.6
Ky21	USA	Kentucky Agric Exp Stn	NSS	Dent	K64W	white dent	Boone County White	Kentucky	public inbred	Ames 27130	-	37.0902+	37.8393+	37.8393	67.2	55.9	44.5	47.2
LH185	USA	Holden's Foundation Seed Co	NSS	Dent	Mo17	yellow dent	LH59 X LH123Ht	Iowa	exPVP	PI 576171	9400036	37.0902+	41.8780+	41.878	57.6	48.3	37.6	33
LH198	USA	Holden's Foundation Seed Co	SS	Dent	B73	yellow dent	B73 X B84	Iowa	exPVP	PI 557563	9200021	37.0902+	41.8780+	41.878	57.6	48.3	37.6	33
LH82	USA	Holden's Foundation Seed Co	NSS	Dent	LH7/3535		610 x LH7	Iowa	exPVP	PI 601170	8500037	37.0902+	41.8780+	41.878	57.6	48.3	37.6	33
M162W	South Africa	Summer Grain Centre	NSS	Dent	K64W		K64r^2.B1338T	-	public inbred	Ames 27134	-	30.5595-	-	30.5595	73.6	62.5	51.2	26.4
M37W	South Africa	Summer Grain Centre	Mixed	Dent	-		21A^2 Jellicorse	-	public inbred	Ames 27133	-	30.5595-	-	30.5595	73.6	62.5	51.2	26.4
Mo17	USA	Mo Agric Exp Stn	NSS	Dent	CO109:Mo17	yellow dent	CI187-2 x C103	Missouri	public inbred	PI 558532	-	37.0902+	37.9643+	37.9643	63.1	55	43.9	41.4
Mo18W	USA	Mo Agric Exp Stn	Mixed	Dent	-	white dent	WF9 x Mo22^2	Missouri	public inbred	PI 550441	-	37.0902+	37.9643+	37.9643	63.1	55	43.9	41.4
MoG	USA				-		Mastadon	Missouri	public inbred	Ames 27136	-	37.0902+	37.9643+	37.9643	63.1	55	43.9	41.4
MS71	USA	Michigan Agric Exp Stn	NSS	Dent	NSS-X		A619 x R168	Michigan	public inbred	PI 587137	-	37.0902+	44.3148+	44.3148	54.5	45.2	35.5	32.1
NC350	USA	North Carolina Agric Res Serv	TS	Flint	NC		Derived from an experimental line sharing the same pedigree of NC296 with an experimental line from the hybrid H101 from El Salvador , (H5*PioneerX105A)*H101	North Carolina	public inbred	Ames 27171	-	37.0902+	35.7596+	35.7596	69.5	58.4	47.2	49.5
NC358	USA	North Carolina Agric Res Serv	TS	Flint	TZI		Recurrent selection from an all-tropical hybrid synthetic TROPHY	North Carolina	public inbred	Ames 27175	-	37.0902+	35.7596+	35.7596	69.5	58.4	47.2	49.5
Oh43	USA	Ohio Agric Res & Dev Ctr	NSS	Dent	M14:Oh43	yellow dent	Oh40B x W8	Ohio	public inbred	Ames 19288	-	37.0902+	40.4173+	40.4173	57	51	40.6	38.7
Oh7B	USA		Mixed	Dent	-	yellow semi-dent	[(Oh07*38-11)Oh07]	Ohio	public inbred	Ames 19323	-	37.0902+	40.4173+	40.4173	57	51	40.6	38.7
P39	USA	Indiana Agric Exp Stn	Popcorn/Sweetcorn	Popcorn/Sweetcorn	-	sweet corn	Purdue Bantam [Gerdes et al., 1993]; Golden Bantam [Gerdes & Tracy, 1994]	Indiana	public inbred	Ames 28186	-	37.0902+	40.2672+	40.2672	61.3	51.8	41.5	40.8
PH207	USA	Pioneer Hi-Bred International, Inc.	Iodent	Dent	-	yellow dent	PHG3BD2 x PHG3RZ1 (Iodent)	Iowa	exPVP	PI 601005	8300144	37.0902+	41.8780+	41.878	57.6	48.3	37.6	33
PHJ89	USA	Pioneer Hi-Bred International, Inc.		Dent	-	yellow	-	Minnesota	exPVP	PI 548798	9100092	37.0902+	46.7296+	46.7296	50.3	41.6	31	27.4
PHP02	USA	Pioneer Hi-Bred International, Inc.	NSS	Dent	-	yellow dent	PHG44 X PHG29	Iowa	exPVP	PI 601570	8800212	37.0902+	41.8780+	41.878	57.6	48.3	37.6	33
Tx303	USA	Texas Agric Exp Stn	Mixed	Dent	-	yellow dent	Yellow Supercropper	Texas	public inbred	Ames 19327	-	37.0902+	31.9686+	31.9686	73.4	65.6	53.3	31.2
Tzi8	Nigeria	IITA	TS	Flint	TZI	white flint	TZB x TZSR	-	public inbred	PI 506246	-	9.0820+	-	9.0820	88.1	80.1	71.6	50.5
UH007	Germany	Univ Hohenheim	SS/Iodent	Flint	-		-	-	public inbred	-	-	51.1657+	-	51.1657	54	46.6	40.5	29.4
W117	USA		Mixed	Flint-Dent Mixed	-		643 x Minn. #13	Wisconsin	public inbred	PI 587153	-	37.0902+	43.7844+	43.7844	52.1	43.9	33.6	32.2
W22	USA	Wisconsin Agric Exp Stn	NSS	Dent	NSS-X	yellow dent	Ill.B10 X W25	Wisconsin	public inbred	NSL 30053	-	37.0902+	43.7844+	43.7844	52.1	43.9	33.6	32.2
