# Supplementary material for: Classifying cold‐stress responses of inbred maize seedlings using RGB imaging
Source: Plant Direct. 2019 Jan 2;3(1):e00104. doi: 10.1002/pld3.104 (PMC6508840; doi:10.1002/pld3.104)
Supplement: Supplementary file 10 [file PLD3-3-e00104-s010.csv]

genotype	treatment	8	9	10	11	12	13	14	15	16
M162W	Control	15	15	15	15	15	15	15	15	15
M162W	Cold	15	15	15	15	15	15	15	15	14
Oh43	Control	18	18	18	18	18	18	18	18	18
Oh43	Cold	18	18	18	18	18	18	18	18	18
W117	Control	17	18	18	18	18	18	18	17	17
W117	Cold	18	18	18	18	18	18	18	18	18
Il14H	Control	18	18	18	18	18	18	18	17	16
Il14H	Cold	18	18	18	18	18	18	18	18	18
LH198	Control	18	18	18	18	18	18	18	18	18
LH198	Cold	18	18	18	18	18	18	18	18	18
Ki11	Control	18	18	18	18	18	18	18	18	18
Ki11	Cold	18	18	18	18	18	18	18	18	18
W22	Control	18	18	18	18	18	18	18	18	18
W22	Cold	18	18	18	18	18	18	18	18	18
Hp301	Control	18	18	18	18	18	18	18	18	18
Hp301	Cold	18	18	18	18	18	18	18	18	18
CML277	Control	18	18	18	18	18	18	18	18	18
CML277	Cold	18	18	18	18	18	18	18	18	18
Ky21	Control	18	18	18	18	18	18	18	18	18
Ky21	Cold	18	18	18	18	18	18	18	18	18
NC350	Control	18	18	18	18	18	18	18	17	17
NC350	Cold	18	18	18	18	18	18	18	18	18
Tzi8	Control	18	18	18	18	16	16	16	16	16
Tzi8	Cold	18	18	18	18	18	18	18	18	18
Mo18W	Control	18	18	18	18	18	18	18	18	18
Mo18W	Cold	18	18	17	17	17	17	17	17	17
LH82	Control	18	18	18	18	18	18	18	18	18
LH82	Cold	18	18	18	18	18	18	18	18	18
F353	Control	17	17	17	17	17	17	17	17	17
F353	Cold	17	17	17	17	17	17	17	17	17
PH207	Control	18	18	18	18	18	18	18	18	18
PH207	Cold	18	18	18	18	18	18	18	18	18
M37W	Control	18	18	18	18	18	18	18	18	18
M37W	Cold	18	18	18	18	18	18	18	18	18
CML052	Control	18	18	18	18	18	18	18	18	18
CML052	Cold	18	18	18	18	18	18	18	18	18
PHP02	Control	18	18	18	18	18	18	18	18	18
PHP02	Cold	18	18	18	18	18	18	18	18	18
PHJ89	Control	18	18	18	18	18	18	18	18	18
PHJ89	Cold	18	18	18	18	18	18	18	18	18
3IIH6	Control	18	18	18	18	18	18	18	17	17
3IIH6	Cold	18	18	18	18	18	18	18	18	18
MS71	Control	18	18	18	18	18	18	18	18	18
MS71	Cold	18	18	18	18	18	18	18	18	18
UH007	Control	18	18	18	18	18	18	18	18	18
UH007	Cold	18	18	18	18	18	18	18	18	18
Mo17	Control	18	18	18	18	18	18	18	18	18
Mo17	Cold	18	18	18	18	18	18	18	18	18
CML069	Control	18	15	18	18	18	18	18	18	18
CML069	Cold	18	18	18	18	18	18	18	18	18
Oh7B	Control	18	18	18	18	18	18	18	18	18
Oh7B	Cold	18	18	18	18	18	18	18	18	18
DK105	Control	18	18	18	18	18	18	18	18	18
DK105	Cold	18	18	18	18	18	18	18	18	18
CM105	Control	18	18	18	18	18	18	18	18	18
CM105	Cold	18	18	18	18	18	18	18	18	18
D06	Control	18	18	18	18	18	18	18	17	17
D06	Cold	18	18	18	18	18	18	18	18	18
LH185	Control	18	17	17	17	17	17	17	17	17
LH185	Cold	18	18	18	18	18	18	18	18	18
MoG	Control	18	18	18	18	18	18	18	17	17
MoG	Cold	18	18	18	18	18	18	18	18	18
CML103	Control	18	18	18	18	18	18	18	18	18
CML103	Cold	18	18	18	18	18	18	17	17	17
F2	Control	18	18	18	18	18	18	18	18	18
F2	Cold	18	18	18	18	18	18	18	18	18
F7	Control	18	18	18	18	18	18	18	18	18
F7	Cold	18	18	18	18	18	18	18	18	18
Tx303	Control	18	18	18	18	18	18	18	18	18
Tx303	Cold	18	18	18	18	18	18	18	18	18
CML228	Control	18	18	18	18	18	18	18	15	15
CML228	Cold	18	18	18	18	18	18	17	16	16
B73	Control	18	18	18	18	18	18	18	18	18
B73	Cold	18	18	18	18	18	18	18	18	18
NC358	Control	18	18	18	18	18	18	18	17	17
NC358	Cold	18	18	18	18	18	18	18	18	18
CM37	Control	18	18	18	18	18	18	18	18	18
CM37	Cold	18	18	18	18	18	18	18	18	18
P39	Control	18	18	18	18	18	18	18	18	18
P39	Cold	18	18	18	18	18	18	18	17	17
